# Supplementary material for: Effects of glyphosate residues and different concentrate feed proportions in dairy cow rations on hepatic gene expression, liver histology and biochemical blood parameters
Source: PLoS One. 2021 Feb 12;16(2):e0246679. doi: 10.1371/journal.pone.0246679 (PMC7880452; doi:10.1371/journal.pone.0246679)
Supplement: S1 Table — (XLSX) [file pone.0246679.s007.xlsx]

## Sheet: Performance
		Experimental group				p-value
	animals (n= )	CONHC	CONLC	GLYHC	GLYLC	GLY	CFP	GLY*CFP
Parturition	61	2.4 ± 0.3**	3.4 ± 0.6**	1.9 ± 0.2+	3.5 ± 0.6*
	31	2.1 ± 0.2#	2.3 ± 0.4#	2.3 ± 0.2#	3.4 ± 0.9§
Dry matter intake [kg/d]	31	18.8 ± 0.3#	15.3 ± 0.5#	18.7 ± 0.5#	16.7 ± 0.6§	0.147	<0.001	0.113
Fat-corrected milk [kg/d]	31	18.8 ± 1.1#	18.5 ± 1.3#	21.4 ± 0.8#	20.0 ± 0.7§	0.057	0.413	0.612
Values are presented as means ± standard error. CON = control; GLY = glyphosate; CFP = concentrate feed proportions; HC = high concentrate feed proportion in the diet; LC = low concentrate feed proportion in the diet; **n=16; *n=15; +n=14; # n=8; § n=7;
