# Supplementary material for: Effects of glyphosate residues and different concentrate feed proportions in dairy cow rations on hepatic gene expression, liver histology and biochemical blood parameters
Source: PLoS One. 2021 Feb 12;16(2):e0246679. doi: 10.1371/journal.pone.0246679 (PMC7880452; doi:10.1371/journal.pone.0246679)
Supplement: S2 Table — (XLSX) [file pone.0246679.s008.xlsx]

## Sheet: Primer
	gene symbol	NCBI accession number	sequences [fw/rev] 5’-3’	concentration [nmol] (fw/rev)	amplicon size [bp]	Efficiency [%]	R²	Slope	reference
reference genes	ACTB	NM_173979.3	F-AGATCAAGATCATCGCGCCC	250/250	154	87.7	0.999	-3.47	Bühler et al., 2016
			R-GCCTAGAAGCATTTGCGGTG
	UXT	NM_001037471.2	F-CGCTACGAGGCTTTCATCTCT	333/333	141	94.4	0.999	-3.46	this manuscript
			R-CGAGTGGTTAGCTTCCTGGAGT
	YWHAZ	NM_174814.2	F-CGGACACAGAACATCCAGTC	333/333	198	103.7	0.999	-3.35	Bühler et al., 2016
			R-TCCAAGATGACCTACGGGCT
genes of interest	ATF5	NM_001192422.2	F-CGGGCTCTCCTCACTCTACT	333/333	207	92.4	0.996	-3.52	this manuscript
			R-GACAGGCACCAAGGCAAAAG
	CDH2	NM_001166492.3	F-TGTGATTCCAACGGGGACTG	500/200	143	105.2	0.998	-3.21	this manuscript
			R-TCCCGGCGTTTCATCCATAC
	CYP1A1	XM_588298.8	F-TTCATCCCTGTCCTCCGTTAC	333/250	186	100.4	0.999	-3.3125	this manuscript
			R-ATTCTCGTCCAGCCTCTTGT
	ERRFI	NM_001077930.1	F-CATCCCTGGGCATCACAAGT	333/333	175	101.7	0.998	-3.404	this manuscript
			R-AAAGCCGTTCTCAAACTCGC
	LURAP1L	NM_001101256.1	F-CTCCTCAGGCAAGAGATGGTTA	500/250	191	90.4	0.997	-3.58	this manuscript
			R-CCGTGTAAGGAGGTGCTCTG
	MCFD2	NM_001040595.3	F-CAGCATGGGCCTGGATAAGA	500/250	230	98.9	0.999	-3.35	this manuscript
			R-CTTCGTTCATTGGTGCCTGC
	PLAU	NM_174147.2,	F-CTTGCCACCATGAGGGTCC	333/333	110	79.3	1	-4	this manuscript
			R-CCACAGTTCGATTCACCAGACT
	TKT	NM_001003906.1	F-TCTTTACACGGGCCTTCGAC	500/250	200	102.3	0.998	-3.27	this manuscript
			R-TACTGCCTTCTCCGTAGCCA
	TNFRSF9	NM_001035336.2	F-CAAATGAGGGTTGTAAAGACTGCT	333/333	127	87.7	0.977	-3.74	this manuscript
			R-TCACTTTCCTTCGTCCCGTT
	TPCN2	NM_001192451.2	F-CACTGTGTTTGGGATGCTGC	250/250	183	87.8	0.996	-3.65	this manuscript
			R-AAGAAGATGGCGTAGGCTCG
	TPI	NM_001013589.3	F-GGCATGTCTTTGGGGAGTCA	333/333	159	100.4	0.999	-3.31	this manuscript
			R-CTGCGATGACCTTGGTTTGC
	ACTB = actin beta; ATF 5 = activating transcription factor 5; CDH2= cadherin 2; CYP1A1 = cytochrome P450, subfamily I (aromatic compound-inducible), polypeptide 1; ERRFI =ERBB receptor feedback inhibitor 1; LURAP1L = leucine rich adaptor protein 1 like; MCFD2 = multiple coagulation factor deficiency 2; PLAU = plasminogen activator, urokinase; TKT = transketolase; TNFRSF9 = tumor necrosis factor r…
