# Supplementary material for: Effects of glyphosate residues and different concentrate feed proportions in dairy cow rations on hepatic gene expression, liver histology and biochemical blood parameters
Source: PLoS One. 2021 Feb 12;16(2):e0246679. doi: 10.1371/journal.pone.0246679 (PMC7880452; doi:10.1371/journal.pone.0246679)
Supplement: S3 Table — (XLSX) [file pone.0246679.s009.xlsx]

## Sheet: CONHCvs.CONLC_DEGs_Deseq2
Ensembl-ID	Gene	Gene description	lfc	lfcSE	pvalue	padj
ENSBTAG00000001021	CYP1A1	cytochrome P450, subfamily I (aromatic compound-inducible), polypeptide 1	-0.434752	0.0944197	4.10337239708384e-06	0.00290587
ENSBTAG00000001303	HSPB8	heat shock protein family B (small) member 8	-0.289021	0.092573	0.00179416744644373	0.0972498
ENSBTAG00000001335	GHR	growth hormone receptor	0.323168	0.0911012	0.00038846533317132	0.0426825
ENSBTAG00000001842	GSTM3	glutathione S-transferase mu 3	0.268906	0.0858996	0.00174398607138238	0.0972498
ENSBTAG00000001987	SWAP70	SWAP switching B-cell complex 70kDa subunit	0.239817	0.0752278	0.00143188969122021	0.0869157
ENSBTAG00000002302	CD59	CD59 molecule	0.227931	0.0559664	4.64847761394347e-05	0.0116185
ENSBTAG00000002321	AMT	aminomethyltransferase	-0.294473	0.084559	0.000498001678580944	0.0503812
ENSBTAG00000002829	TCP1	t-complex 1	-0.16901	0.0432423	9.30314485551475e-05	0.0182358
ENSBTAG00000003366	DDX58	DExD/H-box helicase 58	0.330145	0.093137	0.000391766533685586	0.0426825
ENSBTAG00000003457	ATF5	activating transcription factor 5	-0.42689	0.099456	1.74391074014886e-05	0.00569991
ENSBTAG00000003564	HPX	hemopexin	0.425691	0.0964787	1.01344739122857e-05	0.00430614
ENSBTAG00000003758	TKT	transketolase	-0.395171	0.103813	0.000136860149906957	0.0207685
ENSBTAG00000003786	GCGR	glucagon receptor	-0.207886	0.0480142	1.49390727107718e-05	0.00528968
ENSBTAG00000003809	PLCD4	phospholipase C delta 4	0.485678	0.103293	2.07688403323036e-06	0.00220617
ENSBTAG00000003846	RPL37A	ribosomal protein L37a	-0.220472	0.0685457	0.00129805295251824	0.0823198
ENSBTAG00000004384	APOF	apolipoprotein F	0.328247	0.0915618	0.000336407119942299	0.0400636
ENSBTAG00000005542	EPS15	epidermal growth factor receptor pathway substrate 15	0.232252	0.0679288	0.00062785580190472	0.0577804
ENSBTAG00000005596	IGFBP2	insulin like growth factor binding protein 2	-0.397603	0.104311	0.000131057109066423	0.0207685
ENSBTAG00000005660	PSMD2	proteasome 26S subunit, non-ATPase 2	-0.155849	0.046291	0.000760667047538966	0.0610526
ENSBTAG00000005865	MAPK6	mitogen-activated protein kinase 6	0.288629	0.0803657	0.000328689012303732	0.0400636
ENSBTAG00000006071	CTTN	cortactin	-0.233569	0.0750407	0.00185390284935369	0.0972498
ENSBTAG00000006326	ALDH1L2	aldehyde dehydrogenase 1 family member L2	-0.359741	0.104306	0.000546063168070958	0.0539587
ENSBTAG00000006393	FECH	ferrochelatase	0.25172	0.0774346	0.00115043857630463	0.0763783
ENSBTAG00000006396	GPI	glucose-6-phosphate isomerase	-0.364504	0.0806234	6.14580707111999e-06	0.00326419
ENSBTAG00000006840	uncharacterized	uncharacterized	-0.23996	0.0763475	0.00167141133261637	0.0959706
ENSBTAG00000007605	FKBP4	FK506 binding protein 4	-0.303278	0.0697483	1.37423755892626e-05	0.00528968
ENSBTAG00000007993	CORO1C	coronin 1C	-0.282372	0.0706619	6.45400856200983e-05	0.0144332
ENSBTAG00000008339	DHX8	DEAH-box helicase 8	0.249518	0.0778083	0.00134023665242995	0.0828392
ENSBTAG00000008635	SULT1A1	sulfotransferase family, cytosolic, 1A, phenol-preferring, member 1	0.261522	0.0765946	0.000639133445897623	0.0577804
ENSBTAG00000009501	KLKB1	kallikrein B1	0.274583	0.0766345	0.000339441837095389	0.0400636
ENSBTAG00000009541	SUCLG2	succinate-CoA ligase GDP-forming beta subunit	0.176168	0.0511885	0.00057832192184423	0.0547987
ENSBTAG00000009984	SGPL1	sphingosine-1-phosphate lyase 1	0.340391	0.0977059	0.000492282511246415	0.0503812
ENSBTAG00000010345	XPNPEP2	X-prolyl aminopeptidase 2	0.373487	0.100466	0.000172785019824903	0.0229426
ENSBTAG00000010508	BLVRB	biliverdin reductase B	-0.374815	0.0909177	3.73610288417117e-05	0.00992169
ENSBTAG00000011024	TXNDC12	thioredoxin domain containing 12	0.197829	0.0509748	0.000104086219833437	0.0184276
ENSBTAG00000011100	CTSC	cathepsin C	0.337631	0.104226	0.00117335918079059	0.0767016
ENSBTAG00000011374	S1PR3	sphingosine-1-phosphate receptor 3	0.341897	0.103659	0.000962484576311054	0.0717473
ENSBTAG00000012210	C5	complement C5	0.284467	0.0848603	0.000801299989388368	0.0610526
ENSBTAG00000012854	GSDMB	gasdermin B	0.392533	0.10288	0.000132920968791328	0.0207685
ENSBTAG00000012989	UBE2L6	ubiquitin conjugating enzyme E2 L6	0.308646	0.0908674	0.000681889299945379	0.0581432
ENSBTAG00000013018	AMPD2	adenosine monophosphate deaminase 2	-0.2669	0.0840536	0.00150088914461953	0.0898208
ENSBTAG00000013162	HSPA8	heat shock protein family A (Hsp70) member 8	-0.338444	0.0846052	6.32303606697247e-05	0.0144332
ENSBTAG00000013391	ANKH	ANKH inorganic pyrophosphate transport regulator	0.263096	0.0806664	0.00110686048024795	0.0758556
ENSBTAG00000014177	C6	complement C6	0.297382	0.087579	0.000684198752628523	0.0581432
ENSBTAG00000014316	HNRNPH3	heterogeneous nuclear ribonucleoprotein H3	-0.218777	0.0624714	0.00046179073704135	0.0490537
ENSBTAG00000014357	SDC2	syndecan 2	0.252364	0.0687633	0.000242457380957136	0.0312182
ENSBTAG00000014521	UGDH	UDP-glucose 6-dehydrogenase	-0.332465	0.102174	0.00112825957391377	0.0760948
ENSBTAG00000015094	VNN1	vanin 1	-0.382348	0.101977	0.000156204338919847	0.0221237
ENSBTAG00000015663	STIP1	stress induced phosphoprotein 1	-0.325314	0.077757	2.87788376076927e-05	0.00873438
ENSBTAG00000015767	RNF10	ring finger protein 10	-0.202383	0.0517372	9.16427102775448e-05	0.0182358
ENSBTAG00000015958	GOSR2	golgi SNAP receptor complex member 2	0.375867	0.0789032	1.89838501838891e-06	0.00220617
ENSBTAG00000017056	PKLR	pyruvate kinase, liver and RBC	0.322716	0.0709088	5.33763916955769e-06	0.00323995
ENSBTAG00000017465	GNS	glucosamine (N-acetyl)-6-sulfatase	0.156385	0.0500699	0.0017881704775369	0.0972498
ENSBTAG00000017567	ACACA	acetyl-CoA carboxylase alpha	-0.329596	0.104291	0.00154483354461808	0.0911666
ENSBTAG00000017846	F11R	F11 receptor	0.178748	0.0557518	0.00134523567868323	0.0828392
ENSBTAG00000018137	A2M	alpha-2-macroglobulin	0.347279	0.103503	0.000750651020711348	0.0610526
ENSBTAG00000019437	SLFN11	schlafen family member 11	0.383057	0.102008	0.000170827638412191	0.0229426
ENSBTAG00000019782	TPI1	triosephosphate isomerase 1	-0.400081	0.0786469	3.64763618255411e-07	0.00077494
ENSBTAG00000020330	BTG1	BTG anti-proliferation factor 1	0.325389	0.0988534	0.000992037237792785	0.0726753
ENSBTAG00000020607	ABCB6	ATP binding cassette subfamily B member 6 (Langereis blood group)	-0.343779	0.0892668	0.000118122271942233	0.0200761
ENSBTAG00000020632	NQO1	NAD(P)H quinone dehydrogenase 1	-0.297778	0.0952259	0.00176366604653793	0.0972498
ENSBTAG00000021013	TUBB4A	tubulin beta 4A class Iva	-0.412787	0.0991397	3.09485461450107e-05	0.00876669
ENSBTAG00000021273	SEMA4B	semaphorin 4B	0.279291	0.0833525	0.000804647083867055	0.0610526
ENSBTAG00000021516	GSTA3	glutathione S-transferase alpha 3	-0.31754	0.0971869	0.00108222426088973	0.0758556
ENSBTAG00000021523	STAT3	signal transducer and activator of transcription 3	0.327785	0.0918999	0.000360944121449544	0.04145
ENSBTAG00000023177	CFH	complement factor H (source: NCBI Gene)	0.467535	0.100966	3.54845810566951e-06	0.00290587
ENSBTAG00000023384	CBR1	carbonyl reductase 1	-0.403947	0.0906254	8.26831600067657e-06	0.00390356
ENSBTAG00000023411	LOC525947	serotransferrin-like	0.294598	0.0899359	0.00105285008803276	0.0758231
ENSBTAG00000031252	CD82	CD82 molecule	0.284216	0.0912731	0.00184612207374196	0.0972498
ENSBTAG00000032617	FBXO44	F-box protein 44	0.353879	0.0906433	9.44194286816981e-05	0.0182358
ENSBTAG00000032719	TFRC	transferrin receptor	0.521849	0.101228	2.44722239868859e-07	0.00077494
ENSBTAG00000033731	PRCP	prolylcarboxypeptidase	0.19762	0.0605175	0.00109053734299311	0.0758556
ENSBTAG00000034189	ADH1C	alcohol dehydrogenase 1C (source: NCBI Gene)	0.278075	0.0827902	0.000782515252850745	0.0610526
ENSBTAG00000037917	SLC17A1	solute carrier family 17 member 1	-0.316348	0.100545	0.00164468727626779	0.0957298
ENSBTAG00000038171	CFHR5	complement factor H-related 5 (source: NCBI Gene)	0.349129	0.101549	0.0005803580528563	0.0547987
ENSBTAG00000038532	FOLR3	folate receptor 3	0.392037	0.103549	0.000149169250559282	0.0218559
ENSBTAG00000039463	SLC22A9	solute carrier family 22 (organic anion transporter), member 9 (source: NCBI Gene)	0.29997	0.0962044	0.00181607848148618	0.0972498
ENSBTAG00000039719	PHGDH	phosphoglycerate dehydrogenase	-0.342773	0.100989	0.000683551658654396	0.0581432
ENSBTAG00000045588	LOC100298356	bone marrow stromal antigen 2	0.335334	0.104309	0.00127265035588559	0.0819317
ENSBTAG00000046324	LOC100297676	C-type lectin domain family 2 member D11 (source: NCBI Gene)	0.380834	0.0979542	0.000100601659449987	0.0184276
ENSBTAG00000047379	CYP3A4	cytochrome P450, subfamily IIIA, polypeptide 4	0.301684	0.0897068	0.000770123952271657	0.0610526
lfc - log2 fold change; padj - Benjamini-Hochberg adjusted p-value

## Sheet: GLYHCvs.GLYLC_DEGs_Deseq2
Ensembl ID	Gene	Gene description	lfc	lfcSE	pvalue	padj
ENSBTAG00000001557	CCL28	C-C motif chemokine ligand 28	0.542602	0.132977	4.44411e-05	0.0328818
ENSBTAG00000001774	SPRY2	sprouty RTK signaling antagonist 2	-0.51631	0.0980557	1.41978e-07	0.00199593
ENSBTAG00000001889	C22H3orf14	chromosome 22 open reading frame, human C3orf14	0.444923	0.123679	0.000328132	0.0698921
ENSBTAG00000001932	CRAT	carnitine O-acetyltransferase	0.418246	0.10596	7.83819e-05	0.0406815
ENSBTAG00000002137	SUGT1	SGT1 homolog, MIS12 kinetochore complex assembly cochaperone	-0.289142	0.0779924	0.000210023	0.0546759
ENSBTAG00000002551	KCNJ8	potassium voltage-gated channel subfamily J member 8	-0.455561	0.117859	0.000114687	0.0474195
ENSBTAG00000002705	REC8	REC8 meiotic recombination protein	-0.146247	0.0560667	4.29539e-07	0.00201282
ENSBTAG00000002921	RMDN3	regulator of microtubule dynamics 3	0.335945	0.0891288	0.00016361	0.0522734
ENSBTAG00000003236	LOC517475	solute carrier family 22 member 9-like	-0.394375	0.105735	0.000192832	0.0544767
ENSBTAG00000003313	TNFRSF9	TNF receptor superfamily member 9	0.479426	0.112672	2.94264e-06	0.00827354
ENSBTAG00000003505	DCN	decorin	-0.527265	0.104083	4.11662e-07	0.00201282
ENSBTAG00000004394	PKIB	protein kinase (cAMP-dependent, catalytic) inhibitor beta	0.561892	0.13162	1.7972e-05	0.0236445
ENSBTAG00000004440	SLC15A1	solute carrier family 15 member 1	-0.616999	0.13027	2.10245e-06	0.00738907
ENSBTAG00000005234	LYPD1	LY6/PLAUR domain containing 1	0.400847	0.119266	0.000436025	0.0851338
ENSBTAG00000005947	PLAU	plasminogen activator, urokinase	0.52102	0.131326	6.54837e-05	0.0383571
ENSBTAG00000006835	MCAM	melanoma cell adhesion molecule	-0.339003	0.103338	0.00060569	0.0990092
ENSBTAG00000006870	RASGEF1A	RasGEF domain family member 1A	0.473466	0.128266	0.000161189	0.0522734
ENSBTAG00000007129	MRVI1	murine retrovirus integration site 1 homolog	-0.414237	0.117522	0.000341953	0.0717488
ENSBTAG00000007196	TAGLN	transgelin	-0.308622	0.092291	0.000209915	0.0546759
ENSBTAG00000007275	TREM2	triggering receptor expressed on myeloid cells 2	0.398934	0.118772	0.000522891	0.0917153
ENSBTAG00000007352	KCNC4	potassium voltage-gated channel subfamily C member 4	-0.534414	0.132223	6.05947e-05	0.0383571
ENSBTAG00000007554	IFI6	interferon alpha inducible protein 6	0.297089	0.0953497	0.000267208	0.065902
ENSBTAG00000007893	SCPEP1	serine carboxypeptidase 1	0.31396	0.0825052	0.000141421	0.0509767
ENSBTAG00000008021	LOC618737	bone marrow stromal antigen 2	0.451503	0.131725	0.000511183	0.0917153
ENSBTAG00000008772	SMC2	structural maintenance of chromosomes 2	0.458588	0.113689	5.49045e-05	0.0383571
ENSBTAG00000008779	ALOX15B	arachidonate 15-lipoxygenase, type B	0.41165	0.119522	0.000281262	0.0659303
ENSBTAG00000008921	NEXN	nexilin F-actin binding protein	-0.157185	0.104709	3.4519e-05	0.0285452
ENSBTAG00000009050	ADIPOR2	adiponectin receptor 2	0.474107	0.132652	0.000316222	0.0694602
ENSBTAG00000010119	ALDH1A2	aldehyde dehydrogenase 1 family member A2	-0.56681	0.132857	2.0096e-05	0.0236445
ENSBTAG00000010242	LAMP1	lysosomal associated membrane protein 1	0.297915	0.0775725	0.000122673	0.0485987
ENSBTAG00000010637	ARSG	arylsulfatase G	0.432769	0.119958	0.000304137	0.0678661
ENSBTAG00000010992	CTSH	cathepsin H	0.510738	0.129965	7.86361e-05	0.0406815
ENSBTAG00000011316	ZC3H12A	zinc finger CCCH-type containing 12A	0.43743	0.127008	0.000560771	0.093849
ENSBTAG00000011482	SLC43A2	solute carrier family 43 member 2	0.415833	0.119235	0.000476923	0.0893944
ENSBTAG00000011847	ASPN	asporin	-0.461051	0.125719	0.000248793	0.062456
ENSBTAG00000012050	ORAI2	ORAI calcium release-activated calcium modulator 2	0.558023	0.132109	2.03374e-05	0.0236445
ENSBTAG00000012185	CLEC4E	C-type lectin domain family 4 member E	0.534703	0.126495	1.57701e-05	0.0236445
ENSBTAG00000013496	CPM	carboxypeptidase M	0.453151	0.125909	0.000197632	0.0544767
ENSBTAG00000014316	HNRNPH3	heterogeneous nuclear ribonucleoprotein H3	-0.235782	0.0634466	0.000202242	0.0546754
ENSBTAG00000014614	ACTA2	actin, alpha 2, smooth muscle, aorta	-0.51148	0.13141	9.63951e-05	0.0423476
ENSBTAG00000014979			0.53603	0.129485	3.22225e-05	0.0283115
ENSBTAG00000015065	TMPRSS7	transmembrane protease, serine 7	0.462928	0.127152	0.000179672	0.0536145
ENSBTAG00000015112	PSMD6	proteasome 26S subunit, non-ATPase 6	-0.3023	0.0882903	0.000618295	0.0999079
ENSBTAG00000016073	UGCG	UDP-glucose ceramide glucosyltransferase	0.414514	0.100626	3.83339e-05	0.0299388
ENSBTAG00000017298	AAMDC	adipogenesis associated Mth938 domain containing	-0.339595	0.0978341	0.000519396	0.0917153
ENSBTAG00000017514	CCND1	cyclin D1	0.430618	0.128195	0.000579879	0.0959051
ENSBTAG00000017599	NR2F1	nuclear receptor subfamily 2 group F member 1	-0.445676	0.125792	0.000412549	0.0820614
ENSBTAG00000017882	LRRC3	leucine rich repeat containing 3	-0.399566	0.111134	0.000327082	0.0698921
ENSBTAG00000018202	CYB561A3	cytochrome b, ascorbate dependent 3	0.415994	0.12033	0.000534973	0.0917153
ENSBTAG00000018366	SLC15A3	solute carrier family 15 member 3	0.465988	0.124831	0.000183063	0.0536145
ENSBTAG00000018465	KCNAB1	potassium voltage-gated channel subfamily A member regulatory beta subunit 1	-0.178236	0.0632264	8.13692e-05	0.0406815
ENSBTAG00000018688	CBR3	carbonyl reductase 3	0.500962	0.132959	0.000162835	0.0522734
ENSBTAG00000018710	TTF1	transcription termination factor 1	-0.253756	0.0730102	0.000510921	0.0917153
ENSBTAG00000019033	CD84	CD84 molecule (source: NCBI Gene)	0.504203	0.130478	0.000104953	0.0447101
ENSBTAG00000019348	LOC618416	leukocyte immunoglobulin-like receptor subfamily B member 3	0.554199	0.132346	2.47399e-05	0.0236445
ENSBTAG00000019428	CCR1	chemokine (C-C motif) receptor 1	0.484906	0.131421	0.000172881	0.0529863
ENSBTAG00000019516	COMT	catechol-O-methyltransferase (source: NCBI Gene)	0.463207	0.117829	8.28335e-05	0.0406815
ENSBTAG00000019567	IL21R	interleukin 21 receptor	0.462397	0.124718	0.000135485	0.0509767
ENSBTAG00000019588	BLA-DQB	MHC class II antigen	0.0289049	0.13243	0.00017338	0.0529863
ENSBTAG00000019633	SHROOM3	shroom family member 3	0.455129	0.132342	0.000558737	0.093849
ENSBTAG00000019988	GNA15	G protein subunit alpha 15	0.515269	0.13173	8.6815e-05	0.0406815
ENSBTAG00000020054	TNFRSF21	TNF receptor superfamily member 21	0.521427	0.113438	4.21603e-06	0.00987817
ENSBTAG00000020178	ARSK	arylsulfatase family member K	0.344667	0.0965808	0.000358408	0.0740956
ENSBTAG00000020662	SARNP	SAP domain containing ribonucleoprotein	-0.300116	0.0805276	0.000194175	0.0544767
ENSBTAG00000020869	DDC	dopa decarboxylase (aromatic L-amino acid decarboxylase)	0.317105	0.0913073	0.000514577	0.0917153
ENSBTAG00000020878	DMTF1	cyclin D binding myb like transcription factor 1	-0.317897	0.0891898	0.000366327	0.074635
ENSBTAG00000021073	KIAA1549	KIAA1549 (source: NCBI Gene)	0.505646	0.11923	1.14901e-05	0.020191
ENSBTAG00000023419	SULT2A1	sulfotransferase family, cytosolic, 2A, dehydroepiandrosterone (DHEA)-preferring, member 1	-0.312172	0.0794687	8.56671e-05	0.0406815
ENSBTAG00000023851	FAM102A	family with sequence similarity 102 member A	0.462635	0.127826	0.000281392	0.0659303
ENSBTAG00000024406	AGR2	anterior gradient 2, protein disulphide isomerase family member	-0.218031	0.0723399	0.000124452	0.0485987
ENSBTAG00000026278	CLDN4	claudin 4	0.484167	0.125891	6.38064e-05	0.0383571
ENSBTAG00000026437	ULBP3	UL16 binding protein 3	0.141151	0.0592258	0.00027402	0.0659303
ENSBTAG00000026779	LYZ	lysozyme	0.524121	0.128689	2.52289e-05	0.0236445
ENSBTAG00000026893	EXOC3L4	exocyst complex component 3 like 4	0.346035	0.106899	0.000459311	0.0872568
ENSBTAG00000027326	TP53RK	TP53 regulating kinase	-0.364418	0.0907378	5.91182e-05	0.0383571
ENSBTAG00000031679	HSD17B13	hydroxysteroid 17-beta dehydrogenase 13	0.509435	0.113672	7.23066e-06	0.0145212
ENSBTAG00000032301	SLC26A7	solute carrier family 26 member 7	0.458204	0.130185	0.000444399	0.0855803
ENSBTAG00000032374	SELENOK	selenoprotein K	-0.416685	0.120154	0.000531265	0.0917153
ENSBTAG00000032777	TOMM5	translocase of outer mitochondrial membrane 5 homolog (yeast)	-0.309599	0.0839639	0.000227148	0.0580591
ENSBTAG00000033449	uncharacterized	uncharacterized	-0.477582	0.131271	0.000291837	0.0665943
ENSBTAG00000034531	RNF146	ring finger protein 146	-0.269046	0.0706745	0.000140558	0.0509767
ENSBTAG00000038124	FCGR2A	Fc fragment of IgG receptor Iia	0.479138	0.127925	0.00014664	0.0515366
ENSBTAG00000038428	RELB	RELB proto-oncogene, NF-kB subunit	0.497512	0.13227	0.000157743	0.0522734
ENSBTAG00000040078	FLVCR2	feline leukemia virus subgroup C cellular receptor family, member 2	0.447257	0.114248	9.1154e-05	0.0413369
ENSBTAG00000047316	uncharacterized	uncharacterized	0.425137	0.110938	2.20994e-05	0.0236445
ENSBTAG00000047896	COMT	catechol-O-methyltransferase	0.458895	0.127064	0.000293701	0.0665943
ENSBTAG00000047958	DPP7	dipeptidyl peptidase 7	0.45586	0.129437	0.000414451	0.0820614
lfc - log2 fold change; padj - Benjamini-Hochberg adjusted p-value
