# Supplementary material for: Effects of glyphosate residues and different concentrate feed proportions in dairy cow rations on hepatic gene expression, liver histology and biochemical blood parameters
Source: PLoS One. 2021 Feb 12;16(2):e0246679. doi: 10.1371/journal.pone.0246679 (PMC7880452; doi:10.1371/journal.pone.0246679)
Supplement: S4 Table — (XLSX) [file pone.0246679.s010.xlsx]

## Sheet: GLYHCvs.CONHC_DEGs_Deseq2
Ensembl-ID	Gene name	description	lfc	lfcSE	p-value	padj
ENSBTAG00000010431	LURAP1L	leucine rich adaptor protein 1 like	-0.381989	0.0842889	5.44027e-06	0.0477159
ENSBTAG00000006609	ERFF1	ERBB receptor feedback inhibitor 1	-0.356386	0.0800385	6.36763e-06	0.0477159
ENSBTAG00000003358	MCFD2	multiple coagulation factor deficiency 2	-0.253219	0.0602999	2.6752e-05	0.0961902
ENSBTAG00000021190	CDH2	cadherin 2	0.321591	0.0773543	3.20912e-05	0.0961902
ENSBTAG00000015183	TPCN2	two pore segment channel 2	0.339399	0.0786344	1.58288e-05	0.0790757
lfc - log2 fold change; padj - Benjamini-Hochberg adjusted p-value

## Sheet: GLYLCvs.CONLC_DEGs_Deseq2
Ensembl-ID	Gene name	description	lfc	lfcSE	p-value	padj
ENSBTAG00000003492	uncharacterized	-	0.0938981	0.0344475	1.76107e-07	0.00268386
ENSBTAG00000033523	uncharacterized	-	0.500772	0.0990652	4.74333e-07	0.00361442
lfc - log2 fold change; padj - Benjamini-Hochberg adjusted p-value
