# Supplementary material for: Effects of glyphosate residues and different concentrate feed proportions in dairy cow rations on hepatic gene expression, liver histology and biochemical blood parameters
Source: PLoS One. 2021 Feb 12;16(2):e0246679. doi: 10.1371/journal.pone.0246679 (PMC7880452; doi:10.1371/journal.pone.0246679)
Supplement: S5 Table — (XLSX) [file pone.0246679.s011.xlsx]

## Sheet: DAVID_KeggPathways_CFP
Term	Count	%	PValue	Genes	Pop Hits	Pop Total	Fold Enrichment	Bonferroni	Benjamini	FDR
bta05204:Chemical carcinogenesis	7	4.43038	0.000260112	ENSBTAG00000008635, ENSBTAG00000021516, ENSBTAG00000001021, ENSBTAG00000001842, ENSBTAG00000023419, ENSBTAG00000023384, ENSBTAG00000047379	70	7550	7.70408	0.0395205	0.0395205	0.311932
bta00980:Metabolism of xenobiotics by cytochrome P450	6	3.79747	0.000912968	ENSBTAG00000021516, ENSBTAG00000001021, ENSBTAG00000001842, ENSBTAG00000023419, ENSBTAG00000023384, ENSBTAG00000018688	59	7550	7.83466	0.13201	0.06834	1.09092
bta04610:Complement and coagulation cascades	6	3.79747	0.00252517	ENSBTAG00000018137, ENSBTAG00000009501, ENSBTAG00000002302, ENSBTAG00000012210, ENSBTAG00000005947, ENSBTAG00000014177	74	7550	6.24655	0.324226	0.12246	2.99077
bta01200:Carbon metabolism	7	4.43038	0.00268995	ENSBTAG00000006396, ENSBTAG00000002321, ENSBTAG00000019782, ENSBTAG00000039719, ENSBTAG00000009541, ENSBTAG00000003758, ENSBTAG00000017056	109	7550	4.94758	0.341312	0.0991137	3.18306
bta01130:Biosynthesis of antibiotics	8	5.06329	0.0164708	ENSBTAG00000006396, ENSBTAG00000002321, ENSBTAG00000019782, ENSBTAG00000039719, ENSBTAG00000009541, ENSBTAG00000003758, ENSBTAG00000017056, ENSBTAG00000013018	206	7550	2.99188	0.923788	0.402408	18.082
bta01230:Biosynthesis of amino acids	4	2.53165	0.0628345	ENSBTAG00000019782, ENSBTAG00000039719, ENSBTAG00000003758, ENSBTAG00000017056	71	7550	4.34033	0.999957	0.812966	54.1297
bta05020:Prion diseases	3	1.89873	0.0631642	ENSBTAG00000015663, ENSBTAG00000012210, ENSBTAG00000014177	32	7550	7.22258	0.999959	0.764198	54.3232
bta01100:Metabolic pathways	23	14.557	0.0641192	ENSBTAG00000047896, ENSBTAG00000002321, ENSBTAG00000023384, ENSBTAG00000009984, ENSBTAG00000039719, ENSBTAG00000003758, ENSBTAG00000009541, ENSBTAG00000018688, ENSBTAG00000013018, ENSBTAG00000006396, ENSBTAG00000001021, ENSBTAG00000014521, ENSBTAG00000047379, ENSBTAG00000003809, ENSBTAG00000019782, ENSBTAG00000017465, ENSBTAG00000006393, ENSBTAG00000020869, ENSBTAG00000017567, ENSBTAG00000010119,…	1235	7550	1.43477	0.999965	0.723052	54.8792
bta05169:Epstein-Barr virus infection	5	3.16456	0.0649505	ENSBTAG00000021523, ENSBTAG00000015112, ENSBTAG00000003366, ENSBTAG00000038428, ENSBTAG00000005660	118	7550	3.26444	0.99997	0.685438	55.3582
bta04142:Lysosome	5	3.16456	0.0785337	ENSBTAG00000010242, ENSBTAG00000010637, ENSBTAG00000010992, ENSBTAG00000017465, ENSBTAG00000011100	126	7550	3.05718	0.999997	0.71853	62.5527
FDR - false discovery rate
